# Supplementary material for: Bacterial Complexity of Traditional Mountain Butter Is Affected by the Malga-Farm of Production
Source: Microorganisms. 2021 Dec 23;10(1):17. doi: 10.3390/microorganisms10010017 (PMC8778680; doi:10.3390/microorganisms10010017)
Supplement: Supplementary file 1 [file microorganisms-10-00017-s001.zip]

Archive with 1 entries (1 files):
- microorganisms-1517059-supplementary.pdf
